# Supplementary material for: Correlation between Tissue Cellularity and Metabolism Represented by Diffusion-Weighted Imaging (DWI) and 18F-FDG PET/MRI in Head and Neck Cancer (HNC)
Source: Cancers (Basel). 2022 Feb 8;14(3):847. doi: 10.3390/cancers14030847 (PMC8833888; doi:10.3390/cancers14030847)
Supplement: Supplementary file 1 [file cancers-14-00847-s001.zip]

Archive with 1 entries (1 files):
- cancers-1574343-supplementary.pdf
